# Supplementary material for: Antibiotics Knowledge and Prescription Patterns Among Dental Practitioners in Croatia, Bosnia and Herzegovina, and Serbia: A Comparative E-Survey with a Focus on Medically Healthy and Compromised Patients
Source: Antibiotics (Basel). 2024 Nov 8;13(11):1061. doi: 10.3390/antibiotics13111061 (PMC11591130; doi:10.3390/antibiotics13111061)
Supplement: Supplementary file 1 [file antibiotics-13-01061-s001.zip]

Archive with 1 entries (1 files):
- antibiotics-3260703-supplementary.pdf
